# Supplementary material for: Niemann–Pick C1-like 1 as a Prognostic Marker in Renal Cell Carcinoma: A Retrospective Cohort Study
Source: Life (Basel). 2024 Nov 7;14(11):1444. doi: 10.3390/life14111444 (PMC11595514; doi:10.3390/life14111444)
Supplement: Supplementary file 1 [file life-14-01444-s001.zip]

Archive with 1 entries (1 files):
- life-3260987-supplementary.pdf
